# Supplementary material for: Synthesis and Antiproliferative Activity of Phosphorus Substituted 4-Cyanooxazolines, 2-Aminocyanooxazolines, 2-Iminocyanooxazolidines and 2-Aminocyanothiazolines by Rearrangement of Cyanoaziridines
Source: Molecules. 2021 Jul 14;26(14):4265. doi: 10.3390/molecules26144265 (PMC8305992; doi:10.3390/molecules26144265)
Supplement: Supplementary file 1 [file molecules-26-04265-s001.zip]

Archive with 1 entries (1 files):
- molecules-1275866-supplementary.pdf
